# Supplementary material for: Negative Regulation of mTOR Signaling Restricts Cell Proliferation in the Floor Plate
Source: Front Neurosci. 2019 Sep 25;13:1022. doi: 10.3389/fnins.2019.01022 (PMC6773814; doi:10.3389/fnins.2019.01022)
Supplement: TABLE S1 — Primers for quantitative PCR. [file Table_1.XLSX]

## Sheet: Sheet1
chicken
gene	NCBI Gene ID	forward	reverse
LST8	416558	AGCGGATCTTCCAAGTGAAT	GCTGCTCATTGTGGTCTGTT
mTOR	419455	TGATGCAAATGAAAGGAAGG	TGGAAGCCATTTCCATTACA
DEPTOR	419242	CTGGTTGATTGACCACAAGG	CTGAGTGCTCGTCACAGACA
RPTOR	428674	TTGTGCCTAAATGTCGGTGT	TTTCTGAGGACCCATTGACA
p70S6K	417637	CGTGATCTGAAGCCAGAAAA	ACGTGTGTGTGACTGTTCCA
4E-BP1	426773	GGCGGAACCAGGATTATTTA	GGAAGGTCAGAAGGTGGTGT
Rheb	420434	TCCATGGCAAGTTATTGGAT	CGTTCCATATGCAGGTCTTTT
mSIN1_MAPKAP1	395627	AATGCAAAAATGTGCAGTGG	GTCGCACAGACAGAATCGAC
TSC1	417166	TTGTCTCTGCCAAGCAAATC	AGCGTTCATACAGCAACTGG
TSC2	416552	CGTCAGAGAACCTGCCAGTA	AAATTGCACTGTGTCCCAAA
PDK1	425972	CAGTTCAGCTGGTGCAGAGT	GTGAATAGCCCCCGAATCT
Rictor	427447	CCAAATTACAAGGCGTTTCA	TTTCTTCAGCATGGCCAGTA
RNF152	420909	GAGTGCCAGATTTGCTTCAA	CTTCTGGCTGGTCCTCATCT
RagA	422311	GATCAGCGGGACTTGATTTT	GTAAAGCGTTTCATCCCAGA
GAPDH	374193	GAGGGTAGTGAAGGCTGCTG	CATCAAAGGTGGAGGAATGG
